# Supplementary material for: Osteopontin is a therapeutic target that drives breast cancer recurrence
Source: Nat Commun. 2024 Oct 24;15:9174. doi: 10.1038/s41467-024-53023-9 (PMC11502809; doi:10.1038/s41467-024-53023-9)
Supplement: Supplementary file 4 — Source Data [file 41467_2024_53023_MOESM4_ESM.xlsx]

## Sheet: Fig. 1b
Fig. 1b		MIC WT	MIC b1KO
		39447	77665
		21495	21698
		19203	116578
		57890	248801
		26640	89613
		13259	187886
			139060
			26327
			45384

## Sheet: Fig. 1c
Fig. 1c		MIC WT	MIC b1KO
		1.68	1.45
		0.97	3.34
		0.66	3.12
		0.49	7.78
		1	5.46
		0.65	3.86
			1.47
			1.82
			1.85
			0.48
			4.96
			2.53
			2.35

## Sheet: Fig. 1e
Fig. 1e		MIC WT	MIC b1KO
		12.0273	9.90231
		1.07231	3.48396
		5.00978	15.2929
		8.06013	7.93865
		3.35224	33.4417
		13.1717	16.6014
		6.48677	6.18596
		7.91176	4.0177
		10.0382	8.10898
		6.1905	4.07429
		3.97367	22.861
		7.95125	28.567
			14.4051
			13.8678
			47.2594

## Sheet: Fig. 1g
Fig. 1g		MIC WT	MIC b1KO
		24.7087	52.0817
		9.94229	42.4009
		20.9918	46.6265
		2.38893	30.9492
		6.1225	32.2127
		9.57151	60.1616
		16.3044	48.2259
		21.5902	55.5715
		41.2216	44.4388
		12.9231	39.3925
		26.6558	26.1923
		39.1963	71.7128
		5.84025	62.382
		27.927	75.1741
		13.0467	63.1915
		22.2944	74.9178
			73.9796

## Sheet: Fig. 2b
Fig. 2b				Saline Control						rmOPN
		0		0	0	0	0	0		0	0	0	0
		1		0	0	0	0.523599	0		65.4498	14.1372	4.18879	14.1372
		2		0.523599	33.5103	0	33.5103	0		628.318	113.097	268.083	696.91
		3		4.18879	113.097	0	628.318	0.523599		523.599	904.779	381.704	523.599
		4		4.18879	113.097	0	523.599	0		904.779	904.779	523.599	523.599
		5		14.1372	113.097	0	523.599	0.523599		696.91	904.779	523.599	696.91
		6

## Sheet: Fig. 2d
Fig. 2d				Saline										rmOPN
			0	0	0	0	0	0	0		0	0		0		0	0	0	0	0	0	0
			1	0	0	0	0	0	0		0	0		0		0	0	0	0	0	0	0
			2	0	0	0	0	0	0		0	16.4934		0		0	0	0	0	0	14.1372	0
			3	0	0	0	0	0	0		0			0		0	1.0472	0	0	0	65.4498	0
			4	0	0	0	0	0	0		0	33.5103		0		0	14.1372	0	37.6991	0	14.1372	0
			5	0	0	0	0	33.5103	0		0	14.1372		0		0	65.4498	0	65.4498	0	14.1372	0
			6	0	0	0	0	113.097	0		0	1.0472		0		0	113.097	0	41.8879	33.5103	14.1372	0
			7	0	0	0	0	113.097	0		0			0		0	131.947	0	37.6991	65.4498	65.4498	0
			8	0	0	0	0		0		0			0		0	179.594	0	41.8879	65.4498	78.5398	0
			9	0	0	0	0		16.4934		0			0		0	268.083	16.4934	179.594			0
			10	0	0	0	0	179.594			0	1.0472		65.4498		0	301.593	14.1372	179.594			0
			11	16.4934	0	14.1372	0	113.097			0	268.083		65.4498		1.0472	268.083			18.8496	113.097	0
			12	65.4498	0		0				0									33.5103	179.594	0
			13	33.5103	0		0				0			1.0472			268.083		268.083	14.1372	268.083	33.5103

## Sheet: Fig. 2f
Fig. 2f		Saline	rmOPN
		29.9272	36.6799
		39.8804	33.0194
		28.8593	38.4723
		25.1374	36.0814
		28.5162	31.625
		44.5454	38.7952
		19.2459	41.47
		4.49533	36.0211
			32.6069
			32.6954
			33.4766
			40.806
			33.1431
			30.6637

## Sheet: Fig. 2h
Fig. 2h		Saline	rmOPN
		28.2087	70.9696
		32.2546	50.9321
		56.2361	58.2669
		21.2246	70.9696
		30.6071	50.9321
		28.9295	58.2669
		50.4306	34.4007
		31.3567	38.3504
		12.1824	40.9703
		15.2884	44.9522
		14.6799	22.1129
		31.1535	23.2442
		27.1985	37.346
		32.1719	20.5954
		21.5897	26.9714
		7.12657	33.7617
			10.077
			32.8016
			27.29
			48.9246
			15.3846
			30.3686
			26.5125
			34.6997
			49.7596

## Sheet: Fig. 3b
Fig. 3b		MIC WT	MIC b1KO
		7.9254	23.263
		9.45073	25.4228
		10.9449	19.5504
		8.83277	47.4156
		17.1354	28.7934
		16.3799	31.1805
		7.26241	13.442
		9.13941	8.11684
		31.4311	3.23951
		8.55139	17.7793
		14.1187	18.3122
		15.6411	30.245
		6.22703	15.378
		8.92878	31.2455
		4.65363	20.6699

## Sheet: Fig. 3c
Fig. 3c		MIC WT	MIC b1KO
		2.67756	5.69864
		1.3494	5.60898
		2.12167	11.229
		5.00789	36.9127
		7.30012	12.4113
		0.580204	5.93606
		1.35732	6.00257
		2.21726	3.81931
		16.3649	2.19062
		0.692758	4.88749
		2.60948	4.44941
		4.15373	14.6627
		1.28357	13.1426
		2.31244	18.55
		0.428502	6.22261

[truncated: 83 more sheets: Fig. 3e, Fig. 3f, Fig. 3h, Fig. 3i, Fig. 4c, Fig. 4e, Fig. 4f, Fig. 5b, Fig. 5d, Fig. 5e, Fig. 5g, Fig. 5h, Fig. 5j, Fig. 5k, Fig. 6b, Fig. 6d, Fig. 6f, Fig. 6h, Fig. 7a, Fig. 7c …]
